# Supplementary material for: Hollow Porous CoO@Reduced Graphene Oxide Self-Supporting Flexible Membrane for High Performance Lithium-Ion Storage
Source: Nanomaterials (Basel). 2023 Jun 30;13(13):1986. doi: 10.3390/nano13131986 (PMC10343264; doi:10.3390/nano13131986)
Supplement: Supplementary file 1 [file nanomaterials-13-01986-s001.zip]

Archive with 1 entries (1 files):
- nanomaterials-2465002-supplementary.pdf
